# Supplementary material for: Compositional alterations of gut microbiota in children with primary nephrotic syndrome after initial therapy
Source: BMC Nephrol. 2019 Nov 26;20:434. doi: 10.1186/s12882-019-1615-4 (PMC6878711; doi:10.1186/s12882-019-1615-4)
Supplement: Supplementary file 3 — Additional file 3: The profile of all identified phyla before and after initial therapy. Totally 13 phyla were identified by using Metastats method. Two phyla (Deinococcus-Thermus and Acidobacteria) increased significantly. “A_mean” and “B_mean” represented the relative abundance of gut microbiota in Group A and Group B respectively. p < 0.05 was considered statistically significant. [file 12882_2019_1615_MOESM3_ESM.xls]

Taxon	B_mean	B_variance	B_stderr	A_mean	A_variance	A_stderr	p_value	q_value
Deinococcus-Thermus	3.00E-05	0	2.70E-05	0	0	0	0.000999	0.012987
Acidobacteria	6.00E-06	0	6.00E-06	0	0	0	0.03125	0.203125
Verrucomicrobia	0.001233	2.70E-05	0.001202	0.024354	0.003538	0.013646	0.084915	0.367965
Cyanobacteria/Chloroplast	0.000793	2.00E-06	0.000338	0.000315	0	7.50E-05	0.205794	0.6571422
Candidatus_Saccharibacteria	0.000944	5.00E-06	0.000516	0.000315	0	0.000103	0.252747	0.6571422
Actinobacteria	0.052834	0.004773	0.01585	0.069728	0.009475	0.022332	0.553447	1
No_Rank	0.000416	1.00E-06	0.000195	0.00028	0	7.50E-05	0.689311	1
Proteobacteria	0.233965	0.067858	0.059762	0.216147	0.056488	0.054526	0.824176	1
Firmicutes	0.380088	0.06906	0.060289	0.365109	0.044528	0.048411	0.837163	1
Synergistetes	8.20E-05	0	7.80E-05	5.60E-05	0	4.30E-05	0.922078	1
Fusobacteria	0.002906	0.000152	0.002828	0.000974	5.00E-06	0.000498	0.933067	1
Bacteroidetes	0.326703	0.068092	0.059865	0.322721	0.049599	0.051093	0.963037	1
Chloroflexi	0	0	0	1.00E-06	0	1.00E-06	1	1
