# Supplementary material for: Compositional alterations of gut microbiota in children with primary nephrotic syndrome after initial therapy
Source: BMC Nephrol. 2019 Nov 26;20:434. doi: 10.1186/s12882-019-1615-4 (PMC6878711; doi:10.1186/s12882-019-1615-4)
Supplement: Supplementary file 4 — Additional file 4: The profile of all identified genera before and after initial therapy. Totally 150 genera were identified by using Metastats method. Fourteen genera (Romboutsia, Stomatobaculum, Cloacibacillus,Howardella,Mobilitalea, Deinococcus, Paracoccus, Stenotrophomonas, Gp1, Kocuria, Pseudomonas, Acinetobacter, Brevundimonasand Lactobacillusbacteria) increased significantly, while two genera (Finegoldia and Corynebacterium) decreased significantly. “A_mean” and “B_mean” represented the relative abundance of gut microbiota in Group A and Group B respectively. p < 0.05 was considered statistically significant. [file 12882_2019_1615_MOESM4_ESM.xls]

Taxon	B_mean	B_variance	B_stderr	A_mean	A_variance	A_stderr	p_value	q_value
Cloacibacillus	6.60E-05	0	6.60E-05	0	0	0	0.000999	0.04995
Deinococcus	3.00E-05	0	2.70E-05	0	0	0	0.000999	0.04995
Paracoccus	2.00E-05	0	1.30E-05	0	0	0	0.000999	0.04995
Romboutsia	0.067904	0.039369	0.04552	0.002936	3.30E-05	0.001324	0.005994	0.224775
Mobilitalea	7.00E-06	0	7.00E-06	0	0	0	0.007694	0.23082
Howardella	1.50E-05	0	1.50E-05	4.00E-06	0	4.00E-06	0.011644	0.23133
Stomatobaculum	1.30E-05	0	8.00E-06	3.00E-06	0	2.00E-06	0.012543	0.23133
Stenotrophomonas	6.00E-06	0	4.00E-06	0	0	0	0.015422	0.23133
Gp1	6.00E-06	0	6.00E-06	0	0	0	0.015422	0.23133
Kocuria	6.00E-06	0	6.00E-06	0	0	0	0.015422	0.23133
Pseudomonas	2.80E-05	0	1.80E-05	1.00E-06	0	1.00E-06	0.022977	0.313322727
Corynebacterium	0	0	0	2.60E-05	0	2.10E-05	0.026973	0.3371625
Acinetobacter	7.00E-06	0	3.00E-06	1.00E-06	0	1.00E-06	0.038657	0.414182143
Brevundimonas	7.00E-06	0	7.00E-06	1.00E-06	0	1.00E-06	0.038657	0.414182143
Lactobacillus	0.000842	4.00E-06	0.00044	6.70E-05	0	4.00E-05	0.043956	0.43956
Finegoldia	4.00E-06	0	4.00E-06	1.30E-05	0	6.00E-06	0.04905	0.45984375
Hydrogenoanaerobacterium	4.00E-06	0	4.00E-06	0	0	0	0.061958	0.546688235
Catenibacterium	0	0	0	0.003507	0.000231	0.003485	0.073926	0.61605
Megasphaera	0.000191	0	0.000103	0.017032	0.004748	0.015809	0.078921	0.623060526
Clostridium_IV	0.004106	3.90E-05	0.001439	0.001337	5.00E-06	0.000489	0.087912	0.65934
Akkermansia	0.001233	2.70E-05	0.001202	0.024354	0.003538	0.013646	0.097902	0.6993
Weissella	0.000631	5.00E-06	0.000503	8.00E-06	0	7.00E-06	0.111888	0.755013462
Methylobacterium	1.90E-05	0	7.00E-06	6.00E-06	0	2.00E-06	0.122877	0.755013462
Citrobacter	0.030014	0.002104	0.010523	0.010781	0.000592	0.00558	0.123876	0.755013462
Butyricicoccus	0.00079	4.00E-06	0.000468	0.001968	6.00E-06	0.000553	0.12987	0.755013462
Abiotrophia	0.000133	0	5.40E-05	0.000516	1.00E-06	0.000217	0.130869	0.755013462
Selenomonas	3.00E-06	0	2.00E-06	9.00E-06	0	5.00E-06	0.146006	0.811144444
Enterobacter	0.001856	1.00E-05	0.000718	0.000766	2.00E-06	0.000344	0.175824	0.86788125
Clostridium_XI	0.002535	1.50E-05	0.000888	0.030548	0.005839	0.017531	0.180819	0.86788125
Holdemanella	0.000254	1.00E-06	0.000182	0.001775	2.40E-05	0.001123	0.18981	0.86788125
Klebsiella	0.018684	0.001228	0.008039	0.007018	0.000242	0.003569	0.192807	0.86788125
Blautia	0.011919	0.000236	0.003528	0.006636	6.00E-05	0.001772	0.196803	0.86788125
Enterococcus	0.000856	2.00E-06	0.00033	0.03724	0.024111	0.035623	0.197802	0.86788125
Streptococcus	0.013445	0.00035	0.004293	0.030127	0.002812	0.012166	0.206793	0.86788125
Parvimonas	8.00E-06	0	4.00E-06	1.50E-05	0	7.00E-06	0.210062	0.86788125
Streptophyta	0.000802	2.00E-06	0.000362	0.000315	0	7.50E-05	0.215784	0.86788125
Mogibacterium	1.00E-06	0	1.00E-06	5.00E-06	0	3.00E-06	0.218756	0.86788125
Collinsella	0.001985	1.90E-05	0.000988	0.009263	0.00069	0.006028	0.226773	0.86788125
Fusicatenibacter	0.000517	1.00E-06	0.000192	0.001686	1.40E-05	0.000857	0.243756	0.86788125
Chryseobacterium	2.00E-06	0	2.00E-06	0	0	0	0.248914	0.86788125
Butyrivibrio	2.00E-06	0	1.00E-06	0	0	0	0.248914	0.86788125
Tessaracoccus	2.00E-06	0	2.00E-06	0	0	0	0.248914	0.86788125
Marmoricola	2.00E-06	0	2.00E-06	0	0	0	0.248914	0.86788125
Curvibacter	1.20E-05	0	7.00E-06	7.00E-06	0	4.00E-06	0.262149	0.86788125
Coprobacillus	0.000635	3.00E-06	0.000411	0.000101	0	6.10E-05	0.262737	0.86788125
Clostridium_sensu_stricto	0.016415	0.000734	0.006216	0.007817	0.000319	0.004096	0.266733	0.86788125
Adlercreutzia	6.00E-05	0	4.50E-05	6.00E-06	0	4.00E-06	0.275724	0.86788125
Saccharibacteria_genera_incertae_sedis	0.000944	5.00E-06	0.000516	0.000315	0	0.000103	0.277722	0.86788125
Proteus	9.20E-05	0	9.00E-05	0.002503	6.10E-05	0.001785	0.284715	0.871576531
Ezakiella	4.00E-06	0	2.00E-06	2.50E-05	0	2.00E-05	0.298701	0.875441053
Dialister	0.003171	0.000121	0.002525	0.000373	1.00E-06	0.000188	0.304695	0.875441053
Rhodococcus	6.70E-05	0	3.00E-05	3.10E-05	0	9.00E-06	0.315684	0.875441053
Flavonifractor	0.006939	0.000177	0.003048	0.003534	1.50E-05	0.000896	0.326673	0.875441053
Neisseria	2.30E-05	0	1.20E-05	1.10E-05	0	5.00E-06	0.326673	0.875441053
Cellulosilyticum	0.000358	2.00E-06	0.000353	3.00E-06	0	3.00E-06	0.336663	0.875441053
Holdemania	0.000181	0	8.50E-05	8.10E-05	0	3.40E-05	0.348651	0.875441053
Clostridium_XVIII	0.036597	0.007623	0.02003	0.012856	0.00072	0.006158	0.358641	0.875441053
Ruminococcus2	0.00276	1.40E-05	0.000858	0.005258	1.00E-04	0.002298	0.371628	0.875441053
Murdochiella	1.00E-06	0	1.00E-06	4.00E-06	0	3.00E-06	0.375005	0.875441053
Olsenella	1.00E-06	0	1.00E-06	4.00E-06	0	4.00E-06	0.375005	0.875441053
Alistipes	0.012107	0.000657	0.005878	0.006332	0.000101	0.002309	0.381618	0.875441053
Peptostreptococcus	2.10E-05	0	1.90E-05	4.20E-05	0	2.10E-05	0.42957	0.875441053
Sporobacter	3.30E-05	0	2.10E-05	1.30E-05	0	1.30E-05	0.438561	0.875441053
Gemmiger	0.009282	0.000407	0.004629	0.024828	0.004456	0.015314	0.440559	0.875441053
Anaerostipes	0.005332	0.00019	0.003162	0.002167	1.40E-05	0.000872	0.442557	0.875441053
Oribacterium	7.30E-05	0	5.50E-05	1.80E-05	0	6.00E-06	0.455544	0.875441053
Paraprevotella	0.003297	0.000144	0.002753	0.000304	1.00E-06	0.000199	0.458541	0.875441053
Granulicatella	0.001005	7.00E-06	0.000612	0.000376	0	0.000124	0.45954	0.875441053
Catabacter	1.80E-05	0	9.00E-06	4.50E-05	0	2.70E-05	0.465534	0.875441053
Staphylococcus	3.00E-05	0	1.90E-05	1.70E-05	0	1.00E-05	0.468531	0.875441053
Senegalimassilia	0.000154	0	9.20E-05	0.00036	1.00E-06	0.000239	0.470529	0.875441053
Megamonas	0.004933	0.000192	0.003182	0.010843	0.000733	0.00621	0.471528	0.875441053
Gordonibacter	0.000122	0	9.40E-05	2.80E-05	0	1.20E-05	0.482517	0.875441053
Providencia	6.00E-06	0	6.00E-06	1.90E-05	0	1.90E-05	0.485514	0.875441053
Clostridium_XlVa	0.022831	0.002723	0.011972	0.012488	0.000315	0.004074	0.493506	0.875441053
Eggerthella	0.000527	0	0.000151	0.000742	1.00E-06	0.000237	0.495504	0.875441053
Exiguobacterium	1.00E-06	0	1.00E-06	0	0	0	0.498913	0.875441053
Sphingorhabdus	1.00E-06	0	1.00E-06	0	0	0	0.498913	0.875441053
Dyella	1.00E-06	0	1.00E-06	0	0	0	0.498913	0.875441053
Scardovia	0	0	0	2.00E-06	0	1.00E-06	0.500002	0.875441053
Tsukamurella	0	0	0	2.00E-06	0	2.00E-06	0.500002	0.875441053
Anaerococcus	4.90E-05	0	4.70E-05	0.00017	0	0.000129	0.505495	0.875441053
Rothia	0.000367	2.00E-06	0.00033	0.00097	1.20E-05	0.000794	0.509491	0.875441053
GpI	2.00E-05	0	2.00E-05	0	0	0	0.518482	0.875441053
Oxalobacter	1.00E-05	0	7.00E-06	2.90E-05	0	2.10E-05	0.522478	0.875441053
Lachnospiracea_incertae_sedis	0.042414	0.00874	0.021447	0.025975	0.001376	0.008511	0.524476	0.875441053
Coprococcus	0.000659	5.00E-06	0.000507	0.000155	0	8.90E-05	0.528472	0.875441053
Desulfovibrio	1.50E-05	0	1.10E-05	0.000148	0	0.000135	0.528472	0.875441053
Barnesiella	0.003649	0.00016	0.002898	0.000844	6.00E-06	0.00054	0.532468	0.875441053
Pseudoflavonifractor	1.30E-05	0	7.00E-06	1.00E-05	0	5.00E-06	0.540385	0.875441053
Dorea	0.001613	9.00E-06	0.000686	0.003953	0.000119	0.002507	0.54046	0.875441053
Porphyromonas	0.000185	0	0.000146	0.000593	4.00E-06	0.000476	0.54046	0.875441053
Turicibacter	0.002069	3.90E-05	0.001426	0.000999	1.20E-05	0.00079	0.547453	0.875441053
Veillonella	0.005926	9.00E-05	0.002171	0.008727	0.000247	0.003609	0.551449	0.875441053
Pyramidobacter	1.60E-05	0	1.20E-05	5.60E-05	0	4.30E-05	0.554446	0.875441053
Ruminococcus	0.028558	0.00328	0.013138	0.017991	0.002915	0.012386	0.572428	0.89441875
Leuconostoc	5.70E-05	0	5.40E-05	6.00E-06	0	5.00E-06	0.595405	0.920508673
Erysipelotrichaceae_incertae_sedis	0.000977	1.00E-06	0.000217	0.001234	3.00E-06	0.000404	0.601399	0.920508673
Morganella	0.000981	1.70E-05	0.000959	3.90E-05	0	2.90E-05	0.622378	0.924856641
Lachnoanaerobaculum	2.30E-05	0	7.00E-06	3.00E-05	0	1.30E-05	0.625375	0.924856641
Coprobacter	2.80E-05	0	2.50E-05	1.20E-05	0	1.10E-05	0.633367	0.924856641
Acetivibrio	4.80E-05	0	3.10E-05	0.000285	1.00E-06	0.000255	0.634366	0.924856641
Haemophilus	0.011258	0.001223	0.008022	0.007785	0.000648	0.00584	0.647353	0.924856641
Aestuariispira	0.000232	0	0.000153	0.000137	0	8.90E-05	0.658342	0.924856641
No_Rank	0.06396	0.007016	0.019216	0.05317	0.005714	0.017341	0.665335	0.924856641
Escherichia/Shigella	0.133402	0.057372	0.054951	0.160562	0.028746	0.038897	0.674326	0.924856641
Atopobium	7.00E-05	0	3.50E-05	5.50E-05	0	1.60E-05	0.677323	0.924856641
Clostridium_XlVb	0.00261	6.40E-05	0.00183	0.001929	3.30E-05	0.001324	0.678322	0.924856641
Sutterella	0.000401	1.00E-06	0.000261	0.000528	1.00E-06	0.000255	0.682318	0.924856641
Parasutterella	0.000724	2.00E-06	0.000343	0.00101	6.00E-06	0.000558	0.7003	0.924856641
Actinomyces	0.000362	1.00E-06	0.000253	0.000547	1.00E-06	0.000262	0.7003	0.924856641
Peptococcus	5.00E-06	0	5.00E-06	5.60E-05	0	5.60E-05	0.711289	0.924856641
Eisenbergiella	0.001829	2.00E-05	0.001035	0.001132	1.50E-05	0.000882	0.717283	0.924856641
Hungatella	0.002783	3.30E-05	0.001324	0.002147	2.70E-05	0.001188	0.721279	0.924856641
Parabacteroides	0.025336	0.005217	0.01657	0.011696	0.00022	0.003406	0.725275	0.924856641
Anaeroglobus	1.00E-06	0	1.00E-06	0.000405	3.00E-06	0.000405	0.727273	0.924856641
Peptoniphilus	1.80E-05	0	1.10E-05	1.60E-05	0	8.00E-06	0.735339	0.924856641
Bifidobacterium	0.048927	0.004599	0.015558	0.057527	0.00864	0.021324	0.74026	0.924856641
Comamonas	4.70E-05	0	4.70E-05	4.00E-06	0	3.00E-06	0.742258	0.924856641
Solobacterium	4.20E-05	0	2.10E-05	3.30E-05	0	1.40E-05	0.746254	0.924856641
Negativicoccus	2.80E-05	0	2.60E-05	7.00E-06	0	4.00E-06	0.755245	0.924856641
Bacteroides	0.260557	0.057532	0.055027	0.28095	0.03973	0.045728	0.764236	0.924856641
Oscillibacter	0.005443	8.00E-05	0.002054	0.004447	9.70E-05	0.002259	0.765235	0.924856641
Paenibacillus	0	0	0	0.00033	2.00E-06	0.00033	0.766234	0.924856641
Slackia	5.00E-06	0	5.00E-06	7.00E-06	0	5.00E-06	0.77442	0.924856641
Gemella	0.001035	1.40E-05	0.000871	0.000793	7.00E-06	0.000616	0.781219	0.924856641
Leptotrichia	2.40E-05	0	2.10E-05	9.00E-06	0	4.00E-06	0.786214	0.924856641
Anaerovorax	0.000191	0	0.000131	0.000111	0	4.40E-05	0.789211	0.924856641
Aggregatibacter	7.00E-06	0	4.00E-06	9.00E-06	0	4.00E-06	0.803626	0.934448837
Eubacterium	0.001428	1.30E-05	0.000842	0.001112	1.10E-05	0.00075	0.81019	0.934834615
Anaerofustis	5.80E-05	0	5.10E-05	3.50E-05	0	2.40E-05	0.819181	0.937408647
Christensenella	0.000134	0	7.50E-05	0.000176	0	0.000126	0.825175	0.937408647
Faecalibacterium	0.034863	0.001816	0.009777	0.038549	0.004104	0.014696	0.831169	0.937408647
Prevotella	0.015483	0.002786	0.012109	0.019359	0.00142	0.008645	0.846154	0.945721111
Roseburia	0.006155	0.000148	0.002791	0.006941	0.000215	0.003365	0.851149	0.945721111
Anaerotruncus	0.000227	0	8.80E-05	0.000247	0	9.00E-05	0.881119	0.971822426
Intestinimonas	0.000109	0	8.50E-05	8.00E-05	0	3.70E-05	0.894106	0.978948175
Terrisporobacter	4.40E-05	0	2.80E-05	1.00E-04	0	9.40E-05	0.917083	0.992892086
Lactococcus	6.30E-05	0	5.20E-05	4.30E-05	0	2.10E-05	0.92008	0.992892086
Fusobacterium	0.002882	0.000152	0.002826	0.000965	5.00E-06	0.000498	0.947053	0.997981633
Bilophila	0.000233	1.00E-06	0.000191	0.000242	0	0.000117	0.956044	0.997981633
Anaerofilum	5.90E-05	0	3.60E-05	0.000142	0	0.000141	0.957043	0.997981633
Anaerobacterium	8.70E-05	0	7.70E-05	0.000691	9.00E-06	0.00069	0.961039	0.997981633
Butyricimonas	0.000309	1.00E-06	0.000231	0.000324	1.00E-06	0.00026	0.962038	0.997981633
Phascolarctobacterium	0.002385	3.70E-05	0.001399	0.002326	4.20E-05	0.001495	0.969031	0.997981633
Okibacterium	7.60E-05	0	2.80E-05	7.40E-05	0	4.20E-05	0.974026	0.997981633
Campylobacter	2.80E-05	0	2.50E-05	1.30E-05	0	4.00E-06	0.978022	0.997981633
Odoribacter	0.001412	1.30E-05	0.000823	0.001434	6.00E-06	0.000569	0.986014	0.999338514
Lautropia	3.00E-06	0	2.00E-06	4.00E-06	0	2.00E-06	1	1
Facklamia	1.00E-06	0	1.00E-06	1.00E-06	0	1.00E-06	1	1
